# Supplementary material for: Plasma Exosomal microRNA Profile Reveals miRNA 148a-3p Downregulation in the Mucosal-Dominant Variant of Pemphigus Vulgaris
Source: Int J Mol Sci. 2023 Jul 15;24(14):11493. doi: 10.3390/ijms241411493 (PMC10380621; doi:10.3390/ijms241411493)
Supplement: Supplementary file 1 [file ijms-24-11493-s001.zip]

Archive with 1 entries (1 files):
- ijms-2457151-supplementary.pdf
